# Supplementary material for: Current Research Status and Implication for Further Study of Real-World Data on East Asian Traditional Medicine for Heart Failure: A Scoping Review
Source: Healthcare (Basel). 2023 Dec 27;12(1):61. doi: 10.3390/healthcare12010061 (PMC10779411; doi:10.3390/healthcare12010061)
Supplement: Supplementary file 1 [file healthcare-12-00061-s001.zip]

Archive with 1 entries (1 files):
- healthcare-2683139-supplementary.pdf
